# Supplementary material for: Robust Multi-Site ADHD Classification via GraphSAGE-Based Functional Connectivity Modeling from rs-fMRI
Source: Bioengineering (Basel). 2026 May 20;13(5):586. doi: 10.3390/bioengineering13050586 (PMC13203753; doi:10.3390/bioengineering13050586)
Supplement: Supplementary file 1 [file bioengineering-13-00586-s001.zip]

Archive with 1 entries (1 files):
- bioengineering-4271001-supplementary.pdf
